# Supplementary material for: Summer dry-down modulates the isotopic composition of soil CO2 production in snow-dominated landscapes
Source: PLoS One. 2018 May 10;13(5):e0197471. doi: 10.1371/journal.pone.0197471 (PMC5945025; doi:10.1371/journal.pone.0197471)
Supplement: S1 Table — Sites T1W1, T1W2, T1E1, T1E2, T2W1, T2W2, T2E1, and T2E2 are located in riparian areas. Sites T1W3, T1W4, T1E3, T1E4, NW-, and SW- are located in upland areas. (XLSX) [file pone.0197471.s001.xlsx]

## Sheet: Isotope Dataset
Info				Environmental Factors				Original Data
Site	DOY	DelJ_KP	Itcp Error	SoilT	SoilWaterContent	Rs	R2	Del0	Del5	Del20	Del50	[CO2]0cm	[CO2]5cm	[CO2]20cm	[CO2]50cm
		permil		Celsius	%	gCO2m-2h-1		permil	permil	permil	permil	ppm	ppm	ppm	ppm
T1W4	160.475	-27.1123	65535	11		0.396667	1		-18.423		-22.0458		1058.52		6811.51
T1W3	160.526	-25.6452	1.59798	10.4		0.376667	0.889944	-11.2052	-12.8329	-20.3975	-20.3768	484.367	898.046	3280.03	4008.09
T1W2	160.463	-29.8228	65535	10		0.666667	1		-9.86013	-18.4459			765.78	1708.16
T1E3	160.568	-26.7241	0.254372	8.2		0.316667	0.998648	-10.8931	-18.9189		-21.2409	441.585	1384.61		5467.36
T1E4	160.614	-28.8916	1.26049	10.3333		0.22	0.965502	-7.52315	-18.4503	-19.468	-21.3153	577.271	1222.2	1955.93	4097.95
T2W4	160.661	-29.3532	65535	5.33333		0.23	1		-0.0576498	-20.4464	-22.1608		627.463	1988.83	3209.92
T2E2	160.674	-27.4828	65535	5		0.15	1	10.4904	-18.1661	-21.9118		387.388	1463.29	6144
T2E3	160.689	-27.6534	0.771247	5		0.22	0.980559	8.86397	-14.7024	-20.2107	-20.4185	392.851	1170.93	2804.7	4070.36
T2E4	160.706	-28.4761	1.08446	3.16667		0.2	0.959821	-10.0101	-18.4029	-24.0749	-24.5821	402.58	1582.44	13649.9	9685.55
WH2	160.725	-26.7039	2.10703	9		0.42	0.757975	-4.70643	-17.2444	-18.2251	-21.1084	397.099	1135.76	2058.16	3083.4
WH3	160.741	-27.681	0.157264	7.83333		0.323333	0.999222	-9.2288	-17.097	-19.7221	-20.9036	394.832	920.631	1608.12	2173.13
WH4	160.758	-26.8087	2.77546	8.83333		0.106667	0.82141	-9.91673	-10.4246	-20.4834	-21.4328	423.503	752.573	2132.42	2871.92
SW1	161.472	-27.219	0.456207	10.6667		0.15	0.989983	-10.7031	-19.7249	-20.7821	-20.6417	401.159	1265.47	2978.16	2352.46
SW2	161.486	-29.3227	0.515555	12.6667		0.37	0.994991	-5.30321	-19.4111	-23.0825	-22.7433	408.112	1249.14	4394.42	4916.6
SW3	161.498	-26.786	0.83882	12.6667		0.496667	0.732334		-20.6085	-20.7789	-21.8582		1947.89	3110.53	4816.44
SW4	161.516	-29.0264	1.2427	11.6667		0.2	0.949837	-10.7214	-19.5142	-21.3122	-21.8852	550.56	1069.11	2280.17	3816.68
SW5	161.534	-29.6573	3.45286	13.3333			0.708401	-10.442	-19.3801	-29.1314	-21.4694	405.979	2395.57	3055.26	4642.52
SW6	161.554	-29.6797	1.15361	11.5			0.980827	-5.13669	-16.6943	-18.4123	-20.7194	400.522	835.151	1414.71	1569.77
NWC4	161.637	-26.5701	1.13678	4.06667		0.1	0.955684	-2.96932	-14.2238	-19.0586	-18.7884	426.297	549.222	1154.55	1499.89
NWC5	161.692	-25.2722	1.15316	5.23333		0.31	0.920954	-10.8895	-17.7719	-17.6547	-18.1839	442.359	924.369	1455.26	2097.99
NWC6	161.738	-28.697	0.207918	6.66667		0.3	0.997783	-11.9335	-23.2501	-23.0481	-23.6933	483.513	7398.09	5364.05	6102.32
NWD1	162.857	-27.2421	0.17902	11		0.573333	0.997489	-13.3114	-20.0302	-21.7723	-21.4043	479.443	1626.1	3473.77	3812.8
NWD2	162.899	-26.4015	0.0252857	12.8333		0.486667	0.999952	-12.6052	-18.6944	-19.5474	-20.6276	466.661	1334.35	1803.33	3120.96
NWD5	162.939	-26.3644	0.0688896	10.3333		0.216667	0.999829	-8.053	-17.6292	-19.3253	-20.3648	377.654	1191.76	2067.44	3207.02
NWD6	163.483	-28.5976	0.934517	5.5		0.236667	0.984926	-5.09267	-18.6253	-17.9208	-19.3869	409.589	1515.61	1402.29	1301.58
T1E2	163.599	-25.8645	4.81452	9.5	37.5667	0.48	0.533173	-9.28354	-22.4401	-19.0486	-10.8242	394.678	2862.87	897.378	1137.35
T1W4	163.615	-28.0753	0.217942	6.66667	21.2	0.256667	0.998341	-9.55064	-18.7342	-21.5034	-23.1984	393.606	1205.5	2672.92	7365.74
T1E3	163.632	-28.3169	0.354003	8.16667	24.1	0.246667	0.998938	-10.7642	-10.9757	-20.2586		411.27	406.826	1457.57
T2W1	164.358	-28.8877	0.333625				0.996852	-8.44775	-20.8129	-21.8385	-22.3471	392.89	1484.54	2593.65	3289.42
T2W3	164.549	-28.8961	1.14393	6	49.5333	0.95	0.973555	-12.5992	-24.8319	-22.2439		457.155	7933.12	4622.88
T2W4	164.51	-28.3594	0.361162	5.33333	29.4667	0.23	0.99756	-10.5052	-9.35849	-18.865	-21.3715	439.22	386.682	1169.04	2081.44
T2E2	164.448	-29.867	0.683441	8.66667	25.8667	0.386667	0.995621	-8.82997	-19.525	-22.8308		402.238	1021.64	2940.43
T2E3	164.383	-29.5607	0.840799	11.3333	19.1333	0.516667	0.988166	-9.08283	-16.1182	-17.2535	-16.7957	424.291	802.813	850.342	772.624
T2E4	164.366	-28.4969	0.0938149	9	21.3667	0.49	0.999677	-9.65301	-21.6813	-22.3439	-23.4547	406.71	2613.32	3178.71	8384.53
SW6	164.405	-26.6825	0.407281	9.96667	22.1	0.126667	0.987318	-13.9266	-17.9204	-18.753	-20.7612	483.534	1043.15	1184.45	2216.92
SW2	164.428	-28.771	0.434164	14	33.1667	0.273333	0.995613	-6.31006	-20.7553	-22.7254	-23.3304	412.456	1678.31	5942.79	9083.55
SW1	164.443	-28.0741	0.0599737	12	24.3333	0.31	0.999759	-13.3905	-20.7008	-22.2169	-22.0159	489.272	1674.02	3668.03	2918.17
SW5	164.458	-27.1939	0.107835	9.93333	24.3667	0.0833333	0.999217	-12.456	-20.2497	-20.6064	-21.9605	453.872	1855.57	2307.75	4815.92
SW3	164.473	-29.0317	0.725214	11	21.6	0.18	0.99567	-6.18936	-20.9178	-21.5476		413.288	1759.34	2979.51
SW4	164.487	-28.0793	1.05126	11	15.2333	0.0866667	0.933125		-17.7237	-21.1962	-21.3993		1035.86	1935.73	3202.04
WH2	164.584	-29.2601	0.223147	13.6667	22.4667	0.586667	0.997967	-12.0964	-19.8863	-22.6397	-23.0953	462.7	1191.89	2337.81	3909.4
WH3	164.601	-29.0187	0.270375	5	32.0667	0.146667	0.997507	-10.8784	-18.878	-21.9955	-22.2526	400.693	1032.72	1931.57	2299.88
WH4	164.615	-29.4839	0.167018	4.33333	23.9333	0.0733333	0.998794	-13.8851	-17.9224	-22.6188	-23.6203	544.953	868.532	2659.68	3716.09
NWD1	165.674	-28.3662	0.571868	4.66667	32.9667	0.18	0.996172	-11.6915	-14.091	-21.2608		430.647	506.294	1957.24
NWD2	165.684	-29.0369	1.38099	4	25.1333	0.14	0.984393		-10.8012	-11.7759	-22.3302		419.745	508.685	2447.34
NWD5	165.698	-32.103	15.8718	5.66667	21.8667	0.133333	0.00116396	-15.9537	-50.0525	-19.8443	-22.5082	391.47	716.832	1778	3983.89
NWD6	165.711	-28.7661	0.073967	6	23.3	0.14	0.999435		-20.2907	-21.1772	-22.8595		1686.6	2119.62	4570.26
NWC6	165.735	-27.563	1.27387	5	29.1333	0.123333	0.964222	-8.17092	-12.052	-21.5907	-21.165	403.851	432.954	2785.41	3641.69
SW1	168.873	-29.0285	0.319505	11.8333	19.4667	0.256667	0.997238	-8.29941	-20.5314	-22.2165	-22.1715	395.545	1392.12	2850.24	2937.98
SW2	168.886	-28.6339	0.192211	13.5333	25.9667	0.55	0.998523	-10.5721	-20.7233	-23.2612	-24.0294	398.897	1604.22	7445.72	10434.6
SW3	168.9	-27.1782	0.322903	14.3	22.9667	0.613333	0.99516	-10.2779	-19.1502	-21.327	-22.1397	398.32	1615.15	3347.62	4909.47
SW4	168.915	-28.8597	0.400868	11.9	20	0.223333	0.992321	-13.0252	-19.3295	-21.8456	-22.821	470.879	926.457	2052.31	3859.89
SW5	168.937	-27.73	0.194592	12.6333	19.2	0.293333	0.998839	-7.54442	-20.5184	-21.655	-22.3949	402.173	2578.9	3470.43	5781.23
SW6	168.951	-27.4458	0.624319	11.4	21.1333	0.44	0.979395	-11.9206	-19.1221	-19.9351	-22.2703	449.082	1386.35	2066.78	3139.83
WH2	169.404	-28.3473	0.190775	12.4333	26.9	0.27	0.999143	-6.53995	-18.7359	-21.4931	-22.147	386.579	1378.71	2617.92	3486.61
WH3	169.419	-26.3518	0.285513	11.1667	21.4	0.2	0.982357	-4.81511	-18.9147	-20.4138	-20.518	406.645	1097.2	1980.47	2484.08
WH4	169.434	-26.9697	1.46714	10.3	25.1333	0.193333	0.94531	-7.83442	-13.4904	-20.6194	-21.5202	388.374	880.182	2534.18	2910.85
T1E2	169.603	-27.7206	1.76969	8.6	36.6	0.4975	0.90471	-8.19329	-23.2181	-22.768	-18.56	395.092	3600.64	2883.92	3462.2
T1E3	169.621	-28.4279	0.241847	8.66667	29.4333	0.2675	0.9978	-9.72261	-21.5231	-23.0356	-23.2856	400.133	2674.61	4172.27	8150.41
T1E4	169.636	-27.9392	0.0454013	9.2	22.9667	0.54	0.999712	-0.960937	-19.7008	-21.1716	-22.4684	401.318	1438.49	2366.67	5102.3
T1W2	169.65	-28.8075	65535	7.83333	51.8	0.7075	1	-8.91013	-20.3905			386.433	1490.84
T1W3	169.663	-27.8836	0.687672	9.5	24.0333	1.05333	0.983652	-9.77214	-17.2938	-21.8452	-22.8711	390.188	1010.77	4328.05	3492.74
T1W4	169.68	-27.8052	0.452153	8.93333	22.2667	0.4	0.991979	-9.97497	-19.0309	-21.5058	-23.384	408.902	1483	3216.1	8493.47
T2E2	169.697	-27.7028	65535	6.66667	45.0667	0.23	1	-9.96729	-22.9105			449.238	15269
T2E3	169.725	-28.553	0.213017	8.66667	22.1667	0.423333	0.999217	-9.4789	-9.37296	-18.8767	-22.836	392.375	390.005	1151.66	3824.73
T2E4	169.749	-27.217	5.7477	8.5	29.1333	0.326667	0.79066	-4.18278	-11.289	-6.4195	-22.3011	412.581	533.067	639.438	6330.57
T2W3	169.779	-27.2569	65535	11.6667	50.9667	0.166667	1	-9.20411		-21.0726		392.792		3005.41
T2W4	169.712	-27.3634	0.824602	9	33.6	0.186667	0.976848	-9.93183	-15.5864	-20.8549	-21.2894	446.731	946.163	2022.3	3805.89
NWD1	169.79	-27.9977	0.334832	17.3333	29.4	0.553333	0.997398	-5.58564	-20.2922	-21.3586	-21.6077	406.171	2310.1	2617.79	4543.38
NWD2	169.808	-27.8401	0.234974	14.6667	21.9	0.606667	0.998026	-9.23532	-19.7622	-20.7682	-22.3754	442.789	1739.87	2669.5	4513.37
NWD5	169.821	-28.2	0.185362	13.3333	19.8667	0.416667	0.999141	-6.70921	-19.4281	-21.434	-22.1023	407.943	1510.76	2829.29	4858.74
NWD6	169.832	-27.7143	0.0470767	14.3333	19.1333	0.233333	0.999892	-10.8644	-21.1922	-21.3733	-22.1288	422.245	2469.94	2814.84	4213.14
NWC4	171.438	-26.3102	2.5448	11.4333	15.1333	0.54	0.715419	-12.5123	-17.2611	-17.1483	-19.6284	483.901	582.08	1085.4	1423.67
NWC5	171.478	-28.3638	0.670061	14.6667	15.4667	0.54	0.988498	-16.6493	-12.4154	-15.6143	-16.7346	715.125	472.486	658.86	775.656
NWC6	171.52	-30.5231	1.25881	11	28.0333	0.376667	0.979902	-17.4873	-9.73602	-14.1112	-14.6646	807.098	444.551	611.465	677.702
NWD6	171.559	-27.4052	0.0735212	9.73333	15.2333	0.226667	0.999826	-7.7735	-19.7651	-21.0017	-21.4986	416.343	1919.43	3059.34	4561.27
NWD5	171.614	-27.0513	0.126245	9.6	14.4333	0.233333	0.999362	-9.06766	-19.3368	-21.0528	-21.3072	450.95	1947.77	3433.07	4703.2
NWD2	171.656	-27.5429	0.337206	10.3333	19.1333	0.48	0.996922	-7.14519	-17.6126	-20.4223	-22.0609	435.995	1344.72	2860.64	4475.5
NWD1	171.696	-27.189	0.353706	9.36667	26	0.266667	0.993132	-11.4914	-19.6947	-21.2114	-20.4547	572.388	1887.91	3528.2	3525.61
NWC4	176.702	-28.7558	0.67784	9.3	16.0333	0.246667	0.989342	-10.2638	-13.6695	-20.4155	-20.6475	390.296	558.078	1251.69	1630.17
NWC5	176.731	-26.6132	0.73789	8.9	7.56667	0.473333	0.926096	-0.0459072	-19.0048	-19.3901	-20.6899	397.795	1528.54	2013.42	3097.45
NWC6	176.717	-28.3928	0.54947	7.9	28.3667	0.3	0.988683	-10.4269	-20.4133	-20.9336	-21.5936	383.546	1209.23	1593.95	2971.85
NWD1	176.749	-27.4135	2.66789	12.2	26.8	0.43	0.5292	-4.95711	-19.3693	-19.8138	-21.6499	385.394	1600.36	2579.23	2804.07
NWD2	176.765	-28.161	0.14063	10.7333	17.8333	0.393333	0.999467	-7.22331	-20.3511	-20.7606	-22.2143	391.129	1818.04	2329.62	3979.67
NWD5	176.783	-27.7187	0.323121	9.36667	16.725	0.27	0.997333	-6.21221	-19.73	-21.3814	-21.4551	392.181	1639.38	3380.6	4682.85
NWD6	176.788	-27.4362	0.10409	8.8	19.5333	0.306667	0.999437	-11.0817	-20.27	-21.5669	-21.9202	408.562	1890.27	3158.27	4098.11
T2E4	176.814	-28.0478	0.576325	7.56667	24.2	0.326667	0.978486	-13.0366	-21.612	-21.5529	-22.6392	492.475	1769.88	3721.83	5197.68
T2E3	176.832	-29.0208	0.507176	7.63333	24.8333	0.423333	0.970708	-17.5731	-21.2805	-22.48	-22.8075	1034.14	1787.67	3287.03	4662.52
T2E2	176.848	-29.3704	0.246678	8.4	32	0.23	0.999186	-10.2852	-22.0732	-24.5855		396.065	2188.15	9990.51
T2E1	176.86	-32.1576	65535	9.8	48.0333	0.356667	1	-17.881	-9.87787			709.967	392.18
T2W1	176.861	-29.1544	0.264004	9.23333	47.6752	0.203333	0.999478	-11.4314	-9.87787	-23.5443		427.406	392.18	4832.88
T2W3	176.878	-31.8354	65535	10	50.6667	0.466667	1	-1.11781	-23.4706	-22.002		413.934	6417.46	4682.86
T2W4	176.892	-28.0583	0.309976	7.73333	27.9	0.296667	0.996862	-10.1025	-16.3831	-21.1427	-22.4537	402.984	809.183	2229.3	3757.47
T1E4	176.913	-27.8453	0.203877	8.33333	20.5	0.126667	0.99798	-11.6277	-18.8991	-21.6523	-22.5	434.932	1217.92	2557.17	5443.44
T1E3	177.747	-29.0619	0.158915	8	29.6667	0.17	0.999003	-10.8949	-21.7247	-22.7068	-23.9258	524.394	2716.81	3449.09	8563.35
T1W3	177.768	-27.8494	1.12568	8	23.2667	0.29	0.974022	-5.59746	-15.7769	-21.1144	-22.2015	395.474	708.824	4038.27	6318.12
T1W4	177.781	-27.7996	0.533107	9.66667	20	0.316667	0.995353	-10.173		-20.5616	-23.149	473.061		2686.41	9211.05
SW6	179.446	-28.6836	0.453304	8.33333	21.6	0.27	0.993141	-11.1658	-17.7916	-20.3657	-21.3054	419.7	817.965	1603.46	1638.81
SW5	179.482	-26.4634	1.56093	8.3	21.3333	0.21	0.30565	-4.71654	-20.5454	-21.8639	-20.8203	405.304	2337.64	4070.76	4668.14
SW4	179.527	-27.4831	0.874949	8.96667	20.5333	0.243333	0.926331	-0.781541	-18.2602	-20.6795	-22.3937	458.031	996.812	2728.64	4094.42
SW3	179.57	-27.3286	0.175108	10.5333	26.4	0.356667	0.998631	4.61522	-14.9522	-21.2239	-22.1374	476.419	680.431	3498.88	5853.59
SW2	179.613	-27.8488	0.117519	10.6667	24.3333	0.2	0.999491	-9.54517	-18.7167	-22.607	-22.62	460.192	1294.2	7515.44	9176.95
SW1	179.654	-27.2206	0.26297	9.23333	21.1667	0.346667	0.997543	-8.7504	-18.3413	-20.9545	-20.9843	428.775	1276.52	4038.08	2915.49
T1E2	179.701	-27.6522	0.316852	8	35.2333	0.383333	0.995976	-9.81761	-19.3708	-21.4782	-22.5343	433.918	1731.89	3292.77	5274.28
T1E1	179.714			8	51.0804	0.256667		-2.47503	0.853059	-22.415		400.724	398.936	8972.43
T1W1	179.722	-28.4718	65535	9	53.211	0.276667	1	-10.5168	-23.0961			438.568	6093.19
T1W2	179.732	-62.3669	65535	8	46.8333	0.166667	1	1.16466	-18.495	-10.2666		403.068	1170.34	968.451
WH2	180.665	-27.8055	0.221934	12.2667	27.3333	0.25	0.996032	-4.36804	-18.0129	-21.1487	-21.6887	439.801	1058.21	2371.34	3528.7
WH3	180.702	-27.2594	1.58858	8.9	21.9	0.25	0.917484	-10.3283	-16.2671	-19.5366	-18.7083	578.279	885.943	1604.77	2381.45
WH4	180.738	-26.0534	2.44495	8.4	21.8333	0.186667	0.832785	-11.4182	-9.89213	-19.0856	-20.161	559.858	779.571	2521.13	2821.5
T2W4	182.831	-28.7253	3.04111	11.6667	21	0.426667	0.771587	-8.60999	-21.27	-20.2336	-22.1823	416.079	754.749	2439.34	3680.31
T2W3	182.868	-27.4051	0.629454	17.6667	47.9333	2.04333	0.992224	-5.92737	-12.625	-20.5132	-22.531	405.345	665.842	4186.05	5397.86
T2W2	182.843	-26.7853	0.324652	15.3333	53.8838	0.986667	0.998734	-7.50033	-20.9652	-17.2835		383.143	3518.25	1186.49
T2E1	182.855	-29.8342	0.641924	17.3333	43.9667	0.9	0.99668	-6.40537	-22.661	-24.0221		417.448	2343.57	8854.31
T2E2	182.884	-26.3906	2.71937	15	29.1	1.33333	0.7355	-9.56374	-15.525	-23.274	-23.8838	381.049	3379.36	6124.2	6062.65
T2E3	182.812	-28.5434	2.73485	14.3333	16.3667	0.913333	0.861855	-5.24006	-22.007	-23.0045	-17.9962	389.306	1636.79	2028.89	3474.88
T2E4	182.897	-27.6029	0.156864	16.6667	16.9	0.776667	0.998702	-11.7022	-19.5251	-21.5887	-21.4159	487.936	1467.18	3224.01	3581.06
T1W4	182.918	-27.5922	0.666694	16.6667	16.8333	0.94	0.989897	-5.48381	-17.6635	-20.9713	-22.1497	413.512	1649.24	2458.54	6155.23
T1W3	182.929	-26.7196	0.527052	16	19.1333	0.693333	0.988975	-9.85411	-15.7554	-21.2164	-21.5107	446.348	1001.45	3978.67	5674.37
T1E4	182.942	-28.3321	0.189098	16.3333	14.8333	0.583333	0.99884	-8.61398	-21.2533	-21.966	-23.0094	396.201	2588.66	2885.26	5549.89
T1E2	182.955	-29.438	0.551042	16.6667	38.4667	1.46	0.933695	-3.01453	-22.3735	-23.0009	-23.7566	394.15	3157.75	3551.69	6403.35
T1E3	182.971	-29.5667	0.414062	17.3333	13.6	0.453333	0.996533	-5.94579	-20.9214	-22.9486	-23.573	385.996	1536.06	3065.59	7467.44
T1W2	182.984	-28.5428	0.321737	17.6667	49.5667	1.04667	0.998371	-10.6713	-22.2913	-21.7949		438.761	2791.65	2837.33
SW1	186.531	-28.1329	65535	13.6667	12.8333	0.586667	1	2.24196	-15.7745	-21.5477		397.117	1209.44	4404.58
SW2	186.542	-27.1793	0.917492	12.6667	26.8333	0.573333	0.965534	-10.0586	-17.2856	-22.3357	-23.2894	456.653	1557.48	8321.98	14573.1
SW3	186.558	-26.4679	0.394487	13.5	15.05	0.45	0.99329	-9.66286	-17.4698	-19.9933	-19.7352	538.204	1452.49	2580.68	3560.54
SW4	186.572	-27.8681	0.621117	12	12.8333	0.75	0.980571	-13.4951	-16.7466	-20.1564	-22.443	608.316	839.884	2284.28	3959.18
SW5	186.585	-24.6819	0.244505	13.3333	13.0667	0.603333	0.640581	-4.45756	-19.9285	-19.8624	-20.1075	400.829	2290.62	2808.23	4513.82
SW6	186.599	-29.3728	2.57074	12	14.0667	0.47	0.899416	0.00539849	-15.7651	-17.9253	-18.3976	396.172	1468.79	1741.48	2088.71
NWC4	186.617	-26.1738	1.58802	15.3333	11.9333	0.62	0.931943	-10.0798	-12.9201	-14.0416	-19.6264	406.946	679.27	602.863	1796.99
NWC5	186.628	-27.2508	2.25033	15.3333	9.56667	0.596667	0.680888	-3.62631	-18.531	-20.9021	-19.5555	388.331	1470.82	2425.86	2423.03
NWC6	186.639	-26.7736	65535	14.6667	10.5	0.403333	1	-3.37042	-17.9656		-20.5346	398.076	1489.85		3571.06
NWD1	186.651	-27.1625	0.157134	14	17.9333	0.626667	0.999782	-6.02302	-16.1117	-18.8216		505.652	1295.44	2104.07
NWD2	186.666	-25.745	1.03862	13.3333	12.1	0.783333	0.94649	-9.685	-16.9802	-19.9222	-21.5694	405.21	1824.39	2747.15	5254
NWD5	186.679	-26.1142	0.830949	12.6667	10.8	0.54	0.985667	-8.89645	-7.61045	-17.4563	-21.0953	407.01	395.657	1628.97	3942
NWD6	186.693	-27.4343	0.391574	13.6667	9.36667	0.536667	0.971996	-21.3252	-18.5093	-18.8847	-21.5602	5158.04	1690.53	2068.08	4616.47
WH2	186.709	-33.1329	2.80233	12	25.1333	0.46	0.960541	-1.59829	-7.10653	-20.5533	-22.081	551.232	1351.27	2843.04	5316.97
WH3	186.72	-26.86	0.0804846	10.6667	19.9333	0.243333	0.999905	-8.83111		-18.8083	-20.0185	440.421		1673.17	2404
WH4	186.732	-26.4907	0.0241803	11.3333	16.35	0.686667	0.999975	7.47777	-14.1728	-19.9351	-20.0477	402.459	732.089	2668.16	2860.11
SW1	190.898	-27.6152	1.07423	16.3333	11.2667	0.526667	0.958861	-9.68501	-17.6218	-21.1756	-22.3782	390.139	1125.17	4372.68	2170.93
SW2	190.863	-28.3328	0.249921	17	10.8	0.843333	0.997448	-11.1714	-18.8666	-22.0359	-22.1009	425.401	986.217	2928.13	3269.88
SW3	190.88	-26.9528	1.63047	20.3333	10.1667	0.56	0.933685	-7.47438	-13.4479	-22.3424	-22.8409	410.448	1058.21	5932.42	9933.19
SW4	190.918	-29.547	0.188787	17.3333	9.43333	0.553333	0.999346	-17.0561	-21.6113	-23.0286	-6.35778	923.776	1926.58	3598.38	387.091
SW5	190.929	-27.7933	0.335596	17.3333	8	0.56	0.984314		-19.516	-21.3361	-21.9833		1510.94	2568.58	4441.02
SW6	190.942	-27.8634	0.469465	16.6667	16.6667	0.353333	0.992481	-9.99859	-17.4478	-20.3049	-21.0435	389.285	984.501	1618.23	1898.46
NWD1	190.961	-26.5601	1.8437	14	14.8333	0.406667	0.865461	-11.5165	-13.847	-21.123	-21.0205	399.553	832.297	2427.52	2393.6
NWD2	190.975	-27.3786	0.585163	14.3333	8.53333	0.43	0.986957	-10.4316	-16.8799	-19.4484	-21.9024	397.61	966.425	1344.46	3537.3
NWD5	190.991	-27.7192	0.519904	11.6667	5.66667	0.34	0.992807	-7.54198	-16.9374	-20.836	-21.4389	380.615	818.914	2503	3851.37
NWD6	191.008	-26.7827	0.895059	11	7.6	0.253333	0.967134	-10.4283	-15.7348	-21.0605	-20.8813	388.618	881.671	2116.98	3420.76
NWC4	191.03	-28.254	1.2351	14	5.36667	0.28	0.97471	-8.21198	-10.5281	-17.5536	-20.5453	419.239	567.576	1149.9	1741.27
NWC5	191.045	-29.1284	0.240526	12.3333	4.53333	0.536667	0.99871	-7.88064	-17.4118	-21.0228	-22.0261	409.74	894.545	1914.18	2641.88
NWC6	191.058	-27.582	0.526312	10.3333	12.0333	0.34	0.993116	-7.27917	-16.7973	-18.3399	-21.3579	386.672	877.551	1449.7	3080.44
T1W1	192.596	-28.1832	65535	12.3333	52.3935	0.956667	1	-11.2393		-23.0637		559.815		9759.78
T1W2	192.578	-29.2125	1.91236	14	44.3333	0.795	0.983152	-5.45377	-8.43981	-23.9619		451.408	461.803	9957.54
T1W3	192.496	-27.0283	0.127201	13	17.3667	0.48	0.999437	-9.77615	-14.8916	-20.703	-21.5138	401.909	646.352	2743.37	4696.7
T1W4	192.511	-24.8857	0.782114	11.3333	10.9	0.46	0.791337	-0.232872	-18.3242	-19.826	-19.0408	448.117	1208.03	2682.48	2433.69
T1E1	192.589	-25.5357	65535	11.3333	52.8172	0.64	1	-5.3756		-19.7442		405.135		4588.6
T1E2	192.567	-27.2974	65535	13	11.7667	0.796667	1	-0.0561079	-19.732	-21.6886		407.615	1318.33	3452.09
T1E3	192.53	-28.3421	0.18953	11.3333	10.4333	0.293333	0.995679	-3.02445	-19.4222	-21.9965	-23.1362	391.061	1380.62	3479.37	6906.36
T1E4	192.552	-27.5528	0.0848057	10.6667	5.06667	0.4	0.999766	-9.77198	-17.5937	-17.2981	-22.0463	416.019	1011.69	969.049	4705.57
T2E2	192.613	-27.3784	0.319233	9.33333	18.2333	0.793333	0.992032	-13.4571	-20.3293	-21.1457	-22.0602	598.107	1801.21	3820.82	6270.72
T2E3	192.664	-26.6609	0.67187	9.33333	15.4	0.403333	0.955765	-15.3097	-17.2677	-20.3283	-20.8629	603.032	1054.76	2094.15	2593.71
T2E4	192.715	-27.9173	0.286443	9.66667	16.1	0.463333	0.995807	-12.1507	-19.8346	-20.8554	-21.0162	506.132	1426.21	2088.93	2634.29
T2W4	194.521	-26.2441	0.724077	9.66667	16.1	0.463333	0.97104	-12.8231	-14.72	-18.7942	-21.1696	499.88	578.315	1929.71	3407.91
T2W1	194.568	-28.0275	2.464	11.6667	54.7974	0.503333	0.839411	-10.803	-14.4259	-20.3565	-21.2052	764.135	704.483	1796.44	4264.64
T2W3	194.601	-28.729	0.286765	12.6667	45.5333	0.65	0.996888	-15.9115	-21.6821	-23.2104		834.476	2919.02	5371.09
T2E1	194.647	-28.803	1.30151	12.6667	40.5	0.74	0.982374	-8.69906	-18.1834	-24.9186		408.667	1312.08	19317.3
WH2	194.664	-24.3144	3.44052	12.6667	11.2667	0.21	0.606262	-10.529	-10.0376	-19.8145	-21.1542	441.104	1128.6	3227.13	4227.08
WH3	194.682	-25.6318	1.14997	11	13.4667	0.393333	0.944157	-9.33585	-16.3562	-18.5756	-18.1327	416.404	812.532	1404.61	2462.53
WH4	194.698	-24.9091	2.84531	12	11.7333		0.788723	-9.25505	-8.98045	-18.5376	-19.9775	414.315	721.57	2224.58	2658.21
SW1	197.691	-25.2487	3.35075	12.6667	8.5	0.383333	0.789321	-8.31066	-12.5893	-9.66875	-19.5003	365.154	748.48	596.682	1448.56
SW3	197.707	-26.6148	1.20207	14	7.23333	0.323333	0.979163	1.12421	-8.69101	-17.4673	-21.8336	365.58	394.727	1467.2	4418.93
SW2	197.722	-28.4999	0.491602	14.6667	9.73333	0.806667	0.997492	-2.26134	-10.0495	-15.2708	-20.4703	369.695	442.429	672.954	1759.51
SW4	197.737	-27.9405	65535	13.3333	6.43333	0.563333	1	-1.37482	-10.5262	-13.2681	-2.93648	378.566	424.358	537.627	390.897
SW5	197.753	-28.7285	1.07986	12.3333	8.7	0.27	0.982679	-2.58965	-12.4886	-17.8728	-20.1876	424.059	627.124	1030.49	1916.17
SW6	197.769	-25.6296	4.06461	13.3333	5.4	0.15	0.770862	-8.64124	-11.2445	-7.71484	-17.189	371.782	429.006	471.896	1056.72
NWD1	197.825	-26.7923	0.460759	10.6667	15.7333	0.25	0.996884	-8.64054	2.21135	-18.8403	-20.8737	376.746	887.812	1640.97	2791.48
NWD2	197.792	-27.9388	1.43439	12.3333	8.3	0.373333	0.947112	-8.72328	-15.6903	-20.074	-20.9659	395.021	565.548	1438.75	3084.04
NWD5	197.808	-27.4246	0.863539	9.66667	4.56667	0.22	0.976339	-8.7287	-17.3531	-20.1685	-21.0966	380.793	753.548	2240.66	3095.64
NWD6	197.84	-28.606	0.456423	9.33333	3.5	0.22	0.998003	2.30529	-7.97031	-19.1055	-19.416	383.9	493.469	1664.01	1574.95
NWC4	197.861	-27.6696	3.51076	11.3333	4.03333	0.233333	0.842149	-9.28251	-7.75619	-16.5037	-15.9506	385.12	464.936	844.908	777.79
NWC6	197.876	-28.8856	1.00091	8.5	6.86667	0.37	0.988807	-10.4786	-9.10885	-9.92107	-16.5083	428.016	396.101	436.633	765.282
NWC5	199.767	-17.6277	10.5097	10	4.36667	0.453333	0.00162611	-10.6233	-16.2674	-7.89205	-15.7972	409.945	575.182	755.387	673.066
WH4	199.783	-25.1369	0.844011	11.8667	5.63333	0.19	0.963449	-11.002	-13.9408	-17.576	-19.7771	426.063	597.819	1869.21	2273.21
WH3	199.796	-31.5708	2.5896	10.6667	7.3	0.146667	0.954707	2.77766	-10.7293	-17.8089	-18.9313	372.06	792.377	1220.54	1691.6
T2E2	199.809	-26.666	0.279211	10.1	20.2667	0.146667	0.98653	-2.58872	-18.498	-21.152	-20.9435	392.393	1323.7	3858.4	4304.66
T2E3	199.823	-24.7596	2.20017	9.53333	5.23333	0.286667	0.778269	-10.2154	-13.7419	-18.8634	-19.7529	410.75	1235.77	1563.85	2178.73
T2E1	200.617	-25.3091	65535	13.3667	40.9667	0.25	1	1.19717	-19.3753	-20.8367		407.889	1207.64	25580.8
T2E4	200.566	-22.9563	5.66102	9.36667	5.36667	0.3775	0.00567942	-21.6098	-9.8412	-21.6107	-22.9754	416.786	1312.05	2316.21	4006.57
T2W1	200.631	-20.1315	0.495924	11.5667	53.1599	0.463333	0.9773	-10.0865	-15.6198	-15.1707		421.185	3971.58	19650.2
T2W2	200.602	3.87981	65535	11.0667	43.8333	0.343333	1	-20.7233	-8.96914	-15.9048		515.879	867.42
T2W3	200.579	-29.3066	65535	14.3	42.6	0.5575	1		-10.1819	-20.1076	-24.6307	417.774	3349.19	10276.2
T2W4	200.592	-23.2583	9.09981	10.85	10.75	0.0233333	0.0419197	-10.1562	-22.7905	-25.4391	-8.2321	396.815	668.888	1820	2852.43
WH2	200.644	-27.078	0.30552	11.5667	6.1	0.163333	0.985318	-16.3621	-19.9186	-21.0321	-22.2482	424.179	967.306	2156.61	3443.16
T1E4	200.666	-28.5377	2.05162	12	9.63333	0.613333	0.921931	-13.1808	-12.5834	-14.3305	-17.1466	521.714	540.86	652.515	822.695
T1E3	200.735	-28.696	0.248417	13	10.0333	0.383333	0.999205	-0.316897	-10.1963	-19.6494	-20.7845	561.689	821.629	2590.33	3160.85
T1E2	200.774	-28.2657	2.52459	14	18.8667	0.71	0.810896	2.46487	-17.1995	-18.6395	-20.5071	577.499	1362.8	1362.27	2411.65
T1W4	201.679	-26.6616	0.593197	12.3333	8.26667	0.533333	0.988419	-4.8025	-16.3103	-15.1715	-20.1258	494.457	911.795	833.857	2713.2
T1W3	201.711	-19.8727	2.84995	14	8	0.583333	0.466239	-12.5271	-9.70291	-13.23	-11.8009	844.343	493.083	656.066	895.151
T1W2	201.641	-29.5657	0.764285	14.6667	44.3667	0.683333	0.993678	-9.21331	-20.934	-23.2249		676.26	2182.94	7423.09
T1W1	201.746	-26.9857	1.1713	13.3333	52.8548	0.87	0.968779	-5.63382	-17.7913	-21.7647	-16.7528	392.644	984.832	16257.5	1328.27
T1E1	201.757	-25.7419	1.09428	14.6667	45.7	0.843333	0.98114	-7.95258	-21.0176	-18.2926		422.927	4605.8	2747.83
WH2	204.767	-28.1287	1.24708	17.3333	5.7	0.423333	0.970032	-6.03156	-15.6791	-20.6903	-19.3195	379.537	680.41	1917.85	1970.36
WH3	204.752	-28.9259	4.31238	14.3333	8.4	0.3	0.839066	-5.05871	-5.63683	-18.469	-18.8833	377.805	573.23	1126.84	1223.43
WH4	204.784	-23.6389	6.76546	16.3333	7.73333	0.126667	0.311383	-0.650214	-13.2665	-12.3507	-19.5444	394.096	561.258	1117.17	1471.61
T1W1	204.806	-28.0785	0.00868199	15	45.9667	1.28333	0.999997	-1.53583	-15.1467	-22.3023	-22.7894	384.911	913.751	5697.09	8699.16
T1W2	204.83	-28.1855	1.26407	17	45.3667	1.64667	0.983584	-7.67402	-18.3222	-23.8327		390.578	1484.78	7498.85
T1W3	204.85	-26.2723	3.72403	17.3333	5.3	0.683333	0.708346	-1.25583	-12.551	-19.8074	-17.6311	475.147	561.903	1132.01	1864.92
T1W4	204.866	-27.6534	0.140237	19	7.63333	0.42	0.999032	3.70026	-17.4081	-18.8109	-20.6117	394.678	1057.68	1365.95	2347.73
T1E1	204.882			15.3333	45.4333	0.673333		3.36079	5.80362	-22.2225		380.454	388.547	4778.71
T1E2	204.909	-24.9871	3.93666	15.6667	12.4333	0.286667	0.631524	-10.2204	-14.8941	-17.9021	-11.7381	408.631	783.061	907.061	732.735
T1E3	204.923	-28.6464	0.848982	12	1.93333	0.223333	0.98723	-5.76689	-14.5381	-21.4543	-22.134	386.438	832.404	1899.37	4028.55
T1E4	204.937	-28.0979	1.48929	10.6667	4.5	0.39	0.9813	-8.89761	-12.3561		-21.9143	391.997	588.627		2758.53
T2E2	204.95	-27.3922	0.319291	15.14	6.6	0.683333	0.995604	-9.97458	-19.4999	-21.7404	-21.6065	429.522	1447.95	3736.74	6132.89
T2W4	205.82	-26.2655	2.42288	13.6333	8.4	0.266667	0.826387	-10.897	-11.1729	-19.7455	-21.3223	411.371	713.235	1821.38	3393.42
T2E4	205.857	-28.2822	0.105196	10.9667	5.43333	0.683333	0.999629	-9.38191	-19.7014	-21.2478	-21.8656	469.008	1561.63	2658.3	3463.83
T2E3	205.875	-27.4948	0.141576	24.5333	5.43333	1.4025	0.9984		-18.0183	-20.2857	-21.1297		1079.49	1893.31	2849.18
T2E1	205.889	-27.2971	65535	15.7	39.9	1.335	1	-3.95499	-22.1566	-22.7875		396.688	2793.5	18880.2
T2W3	205.903	-27.951	2.11498	15.1333	27.7	1.18333	0.484273	-20.5973	-20.6631	-24.9747		457.594	1755.66	17648.5
T2W1	205.915	-29.4809	0.720356	16	53.9492	0.84	0.992819	-10.5878	-22.6488	-25.4624		427.818	3603.83	25039
T2W2	205.925	-28.1877	65535	13.3667	28.2333	0.576667	1	-12.057		-22.0597		476.53		3234.99
NWC5	205.935	-27.3541	0.229044	12.8333	2.76667	0.6	0.997862	-10.3387	-17.8472	-20.1001	-21.3326	402.43	999.155	1976.85	2681.25
NWD5	207.529	-26.2061	0.284201	16	4.46667	0.226667	0.99545	-11.6391	-15.9826	-19.9814	-20.8127	403.325	773.175	2143.15	3768.94
NWD6	207.54	-26.2832	0.725577	14	2.8	0.32	0.984955	-6.96337	-14.9791	-19.4404	-20.7717	397.534	1051.13	2181.05	3790.73
NWD1	207.552	-26.7501	0.59147	15.3333	11.9	0.296667	0.986763	-10.0822	-15.8928	-19.4518	-19.3827	497.958	823.54	2268.27	2062.47
NWD2	207.565	-27.5081	3.53866	15.6667	5.1	0.34	0.768775	11.2079	-14.7625	-16.7313	-19.0228	410.689	1091.52	1729.9	1813.6
NWC6	207.584	-26.2864	0.38973	13.6	4.06667	0.416667	0.993471	-9.77477	-17.0272	-18.5148	-19.9847	403.495	930.11	1678.43	2320.23
NWC4	207.597	-25.8661	1.50316	13.0667	2.56667	0.36	0.944564	-0.179163	-11.843	-17.6238	-18.3762	391.2	490.5	950.27	1852.95
SW1	208.674	-27.5229	0.0255987	14.6667	7.86667	0.486667	0.999973	-2.18718	-15.2691	-20.6136	-20.8968	391.085	942.86	2931.01	3350.2
SW2	208.687	-27.2551	0.466235	14	8.4	0.546667	0.989282	-11.7277	-16.8685	-22.4801	-21.6261	433.872	860.68	4689.73	6533.73
SW3	208.699	-26.6164	0.421621	12.6667	5.33333	0.28	0.991539	-11.1956	-16.0561	-19.4912	-21.6319	449.551	809.129	2279.64	4676.5
SW4	208.712	-25.2554	3.29951	13	5.26667	0.3	0.68364	-10.3858	-10.6028	-19.5127	-20.4181	423.768	903.512	1706.45	2691.97
SW5	208.724	-27.3727	1.23241	13	8.36667	0.203333	0.96446	-6.09446	-17.6399	-19.852	-19.6172	507.968	1166.57	2741.37	3597.5
SW6	208.736	-25.5761	0.521533	12.3333	5.96667	0.18	0.98582	-10.0625	-16.703	-18.3582	-20.3621	405.025	990.563	2129.25	3206.31
WH2	210.825	-29.2737	0.922194	12.3333	6.4	0.63	0.98148	-7.41297	-18.9956	-21.1754	-21.7188	490.482	1157.2	2419.87	3373.87
WH3	210.874	-26.9244	0.983119	11	6.03333	0.57	0.965635	-10.4164	-16.4326	-16.999	-20.3364	416.762	781.691	1139.03	1775.29
WH4	210.917	-27.943	0.489476	11.5	5.16667	0.46	0.993684	-17.4371	-10.833	-13.628	-21.3536	950.998	431.976	594.072	2299.41
NWC4	211.708	-26.7241	1.77627	11	3.83333	0.396667	0.951813	-4.02942	-10.2053	-16.3251	-19.7974	402.359	584.035	1478.98	2055.74
NWC5	211.722	-26.8477	1.10095	12	1.83333	0.626667	0.96128	-9.26505	-15.1031	-18.5282	-21.5173	449.246	973.133	1854.57	2829.05
NWC6	211.74	-27.1747	0.44361	9.33333	5.7	0.46	0.991632	-10.669	-17.9862	-19.6905	-19.9383	444.463	1078.8	1515.62	2284.61
NWD1	211.761	-25.5748	65535	11.3333	11.5333	0.376667	1	-3.32273	-15.5988	-18.3938		396.94	900.307	1805.15
NWD2	211.777	-28.3931	0.252705	12	5.2	0.413333	0.998815	-1.76146	-13.2087	-18.0312	-20.8919	384.362	801.67	1405.65	2856.21
NWD5	211.794	-26.2517	0.863556	10	3.73333	0.243333	0.970829	-9.7799	-14.8721	-19.8387	-20.3696	414.314	903.106	1984.85	3004.48
NWD6	211.816	-24.9892	1.21712	10	2.56667	0.343333	0.886757	-12.0306	-17.2252	-17.0324	-21.2132	396.532	1234.38	1635.5	3715.51
SW1	211.835	-28.5666	0.239293	12	7.4	0.34	0.998766	-6.69785	-16.8925	-21.3152	-21.9723	384.814	880.952	2279.34	3463.49
SW2	211.85	-28.0662	0.055155	14	9.76667	0.34	0.999803	-4.59576	-17.005	-22.4674	-22.9814	381.898	843.664	4501.2	8761.24
SW3	211.865	-27.9738	0.515662	13.3333	5.7	0.293333	0.993981	-7.01378	-15.5716	-20.3597	-21.7008	386.767	717.101	1962.82	4126.84
SW4	211.878	-28.2461	0.127876	12.3333	5.73333	0.466667	0.999528	-8.8711	-18.0864	-19.7075	-22.3162	391.895	994.483	1382.14	4238.99
SW5	212.646	-26.2346	0.225207	13	7.56667	0.4	0.997581	-10.02	-17.2125	-19.5507	-20.6753	402.676	1015.62	1836.28	5343.69
SW6	212.664	-25.3896	0.84134	14.5	3.96667	0.44	0.97082	-8.63425	-15.7563	-17.84	-20.2037	395.555	1242.46	1470.56	3232.79
T1W3	212.682	-25.372	0.887347	12.9	3.1	0.343333	0.951327	0.759696	-14.9137	-18.1085	-19.62	405.274	786.086	2085.39	2599.84
T1W2	212.699	-28.9034	0.730031	13.1	32.6333	0.523333	0.994237	-8.27024	-20.889	-24.8405		390.444	2196.03	25148.4
T1W4	212.711	-26.5291	0.540012	13.9667	4.76667	0.06	0.977727	0.472778	-16.868	-19.3564	-20.3457	407.656	1178.38	1963.58	3769.35
T1W1	212.723			11.2667	30.3667	0.643333		-3.02721		-23.6769		383.869		11057.6
T1E1	212.73			11.3	50.1667	0.333333		11.589		-21.3811		382.668		14342.7
T1E2	212.751	-28.9325	65535	12.9667	9.1	0.39	1	1.83786		-19.5473	-22.7521	383.833		1242.75	3479.77
T1E3	212.771	-29.1051	0.23801	11.3667	2.43333	0.03	0.997612	2.91829	-17.0509	-21.4377	-23.3729	381.276	1239	3086.36	6523.85
T1E4	212.789	-26.2142	0.811506	11.6	3.5	0.28	0.989696	-8.94889	-17.7057	-18.9892		399.646	1077.61	2161.08
T2W1	212.813	-27.5264	65535	10.8333		0.563333	1	-2.92538	-21.153	-22.7471		380.55	3506.55	18245.1
T2W2	212.825	-27.0612	65535	11.8333	38.8	0.366667	1	0.284402	-12.0766	-18.3893		392.415	829.911	2056.28
T2W3	212.837	-27.4925	65535	13.7333	44.8	0.573333	1	3.81608	-19.1911	-22.621		384.667	2393.7	19805.9
T2W4	212.847	-24.9819	0.681536	12.6333	4.23333	0.253333	0.993993	-7.42176	-13.9997	-16.7953		427.32	792.904	1579.71
T2E1	212.863	-25.3251	0.112578	13.5667	36.5	0.35	0.999754	-8.68651	-18.8002	-20.4975		445.876	2440.78	16162.1
T2E2	212.874	-23.7837	0.614032	9.7	6.33333	0.406667	0.992063	-7.94053	-16.669	-17.508		416.004	1463.99	3243.3
T2E3	213.598	-27.276	0.132984	9.96667	4.43333	0.306667	0.998775	-0.49584	-17.5264	-19.7471	-20.6713	388.293	1036.56	1814.21	2470.77
T2E4	213.613	-27.556	0.198053	10.0667	5.63333	0.306667	0.994391	24.0919	-19.26	-21.3831	-21.5561	405.157	1416.06	3288.05	3252.16
WH4	218.797	-29.0031	0.835453	12.6667	5.36667	0.186667	0.984255	-9.42177	-15.3502	-19.765	-21.3017	448.778	653.272	1275.82	2388.71
WH3	218.829	-28.7816	1.5567	11.6667	8.53333	0.38	0.955959	-7.24871	-15.3596	-18.977	-19.7987	396.955	599.036	1193.29	1670.21
WH2	218.856	-26.3259	0.903794	14.3333	5.7	0.603333	0.953305	-11.6538	-16.9464	-21.1261	-19.7104	446.505	934.611	2300.74	3809.78
T1W4	218.881	-27.2213	0.280715	13.6667	4.8	0.473333	0.98973	-4.80726	-19.025	-20.1069	-21.8005	384.885	1119.55	1703.69	3953.88
T1W3	218.897	-27.4192	0.247993	16.6667	4.93333	0.593333	0.997971	-9.79935	-15.561	-20.3574	-20.8568	391.773	655.768	1941.31	2518.01
T1W2	218.911	-29.0032	0.146961	15	38.0333	0.93	0.999723	-9.68282	-21.3204	-23.6898		391.107	1704.34	7253.29
T1W1	218.926	-28.4867	1.33959	12.3333	32.6333	0.966667	0.890304	-2.3562	-17.4397	-24.4906	-22.5817	389.685	810.863	6233.23	15118.6
T1E4	218.94	-28.5521	0.329839	10	5.5	0.21	0.997104	-8.27285	-18.1742	-21.1787	-22.3488	390.464	996.652	1855.9	4482.2
T1E1	219.78	-27.6738	1.55482	10.6667	45.5	0.64	0.97695	-5.77598	-22.9673	-20.9944		389.618	3829.62	7611.11
T1E3	219.804	-28.4546	0.0811414	9.7	6.93333	0.246667	0.999744	-10.9444	-18.7928	-21.7559	-23.2774	413.215	1044.58	2444.75	6117.76
T1E2	219.822	-29.8012	0.472221	10.7667	15.1667	0.393333	0.996358	-5.94873	-18.1417	-18.2344	-22.9258	404.291	988.634	1086.97	3749.6
T2E1	220.417	-25.0661	2.42211	11	40.9	0.61	0.822766	-12.3981	-16.2215	-22.0981		398.645	1599.26	10549.1
T2E2	220.716	-26.049	0.794551	9	8.23333	0.436667	0.89068	1.49713	-18.22	-19.7697	-20.9135	400.207	1304.76	3223.36	3933.43
T2E3	220.727	-18.2705	65535	10	7.13333	0.356667	1	4.88132	-13.8506	-13.8634		395.106	775.741	2174.95
T2E4	220.738	-27.8119	0.372882	9.33333	6.43333	0.353333	0.998866	-6.12484	-15.4276		-21.1583	407.088	920.11		2898.62
T2W4	220.749	-23.4717	4.59909	9.66667	7.1	0.373333	0.709099	-9.07766	-2.72892	-10.5333	-19.4182	416.566	550.923	912.011	2451.88
T2W3	220.761	-28.2654	0.0452675	11.6667	44.3	0.826667	0.999982	-7.45125	-15.3795	-22.5028		399.698	768.971	4878.66
T2W2	220.771	-14.2875	6.15585	11	16.1333	0.356667	0.00168191	-8.64695	-13.1428	-8.58389		412.364	586.806	1102.44
T2W1	220.78	-36.7782	65535	10.3333	54.366	0.543333	1	-0.63324	-20.8913	-21.8939		383.459	2042.14	2237.42
SW4	220.791	-26.7063	0.649136	13	4.5	0.32	0.984766	-9.2661	-16.6763	-18.1996	-21.5754	409.604	904.741	1670.45	4082
SW1	221.475	-28.4363	1.02383	13.5	7.03333	0.576667	0.981794	-5.10454	-15.4242	-20.3119	-21.082	395.802	717.334	2284.11	2647.44
SW6	221.494	-25.2457	1.34158	12.3333	2	0.203333	0.90843	-10.2656	-15.0588	-19.1713	-20.2965	395.284	1159.49	1904.51	2812.54
SW2	221.511	-28.0072	0.696189	16	10.4333	0.253333	0.989351	-6.07827	-16.5246	-22.1168	-22.0542	394.787	818.052	4859.15	6498.65
SW3	221.528	-25.5502	1.83193	14.3333	6.53333	0.57	0.860416	-10.7667	-13.159	-19.2153	-21.0405	428.859	923.379	1985.96	3837.41
SW5	221.54	-28.1398	0.817887	13	4.06667	0.3	0.975731	-2.73579	-15.7676	-20.0938	-21.6692	390.573	1122.81	2075.38	4981.37
NWC6	221.556	-28.5422	1.17428	9.66667	2.23333	0.413333	0.970228	-8.02945	-17.0196	-18.5814	-19.5895	504.893	929.28	1528.95	1938.39
NWC4	221.568	-28.1532	3.8932	10	5.1	0.29	0.812707	-5.08014	-12.5181	-16.7614	-18.926	466.589	502.99	1204.54	1389.81
NWC5	221.58	-27.0116	0.140875	10.3333	3.2	0.573333	0.999301	-9.70722	-16.294	-18.9115	-20.0114	419.148	828.001	1469.2	2133.74
NWD5	221.591	-24.9691	0.236399	10	2.73333	0.186667	0.997036	-10.1768	-14.6785	-18.0532	-19.3423	401.745	707.899	1877.01	2820.24
NWD6	221.602	-26.0937	0.119752	10.3333	2.06667	0.27	0.999294	1.21404	-14.6706	-18.8387	-19.8411	393.841	786.657	1993.6	2885.94
NWD2	221.613	-19.8769	3.9432	11.3333	5.43333	0.293333	0.159858	-9.67947	-15.1285	-17.8796	-11.0087	406.533	2091.41	757.111	1551.86
NWD1	221.625	-26.2144	1.05534	10.6667	11.3333	0.24	0.969846		-14.3238	-14.9536	-19.6257		572.099	717.069	1920.43
